# Supplementary material for: Acupuncture versus rehabilitation for post-stroke shoulder-hand syndrome: a systematic review and meta-analysis of randomized controlled trials
Source: Front Neurol. 2025 Apr 2;16:1488767. doi: 10.3389/fneur.2025.1488767 (PMC12000064; doi:10.3389/fneur.2025.1488767)
Supplement: SUPPLEMENTARY FIGURE 1 — Forest plot of acupuncture treatment combined with Rehab vs. Rehab on Edema. [file Data_Sheet_1.zip]

Archive with 10 entries (9 files):
- Figure/
- Figure/Supplementary Figure 1.tif
- Figure/Supplementary Figure 2.tif
- Figure/Supplementary Figure 3.tif
- Figure/Supplementary Figure 4.tif
- Figure/Supplementary Figure 5.tif
- Figure/Supplementary Figure 6.tif
- Figure/Supplementary Figure 7.tif
- Supplementary Appendix.docx
- Supplementary Table.docx
